# Supplementary material for: Reprogramming the immunological microenvironment through radiation and targeting Axl
Source: Nat Commun. 2016 Dec 23;7:13898. doi: 10.1038/ncomms13898 (PMC5196438; doi:10.1038/ncomms13898)
Supplement: Supplementary Data 1 — Unique mutations identified through whole exome next generation sequencing of Py117 and Py8119 tumor cells. The table shows all unique mutations resulting in stop-gain, frameshift or nonsynonymous variants. Each mutation has the accompanying information: chr= chromosome, Pos [mm9]= position of the mutation on the reference mouse genome, Ref= reference nucleotide, Var= variant, Gene= gene affected, Type= the result of the mutation (stopgain, frameshift, or nonsynonymous), Amino Acid Change= impact on amino acid sequence, Total Depth= depth of the sequencing, Var Depth= depth of the identified variant, VAF%= percent of variant frequency. [file ncomms13898-s2.xlsx]

## Sheet: Supplementary Data 1
Supplementary Data 1	Chr	Pos [mm9]	Ref	Var	Gene	Type	Amino Acid Change	Total Depth	Var Depth	VAF%
Py117	chr1	9535620	G	A	Rrs1	nonsynonymous SNV	V6M	25	6	24
	chr1	9535626	G	C	Rrs1	nonsynonymous SNV	E8Q	27	7	25.93
	chr1	9535629	C	G	Rrs1	nonsynonymous SNV	L9V	28	7	25
	chr1	9535735	G	A	Rrs1	nonsynonymous SNV	R44H	48	9	18.75
	chr1	9535929	C	T	Rrs1	nonsynonymous SNV	R109W	203	34	16.75
	chr1	9535933	C	G	Rrs1	nonsynonymous SNV	P110R	207	28	13.53
	chr1	75506473	G	A	Inha	nonsynonymous SNV	R279H	29	16	55.17
	chr1	87475703	C	T	Sp110	nonsynonymous SNV	G405R	156	31	19.87
	chr1	87532164	C	A	Sp140	nonsynonymous SNV	H335N	63	8	12.7
	chr1	90152230	C	G	Mroh2a	nonsynonymous SNV	L1322V	77	9	11.69
	chr1	90153373	G	A	Mroh2a	nonsynonymous SNV	A1468T	75	19	25.33
	chr2	37646631	G	T	Crb2	nonsynonymous SNV	L655F	38	6	15.79
	chr2	64768278	-	T	Grb14	frameshift insertion	H296fs	72	9	12.33
	chr2	132696121	C	G	Lrrn4	nonsynonymous SNV	R506T	63	28	44.44
	chr3	15542322	A	T	Sirpb1b	nonsynonymous SNV	L300H	124	24	19.35
	chr3	15548854	G	T	Sirpb1b	nonsynonymous SNV	S56Y	91	19	20.88
	chr3	95538799	T	C	Ecm1	nonsynonymous SNV	I466V	15	10	66.67
	chr3	96658480	A	G	Pdzk1	nonsynonymous SNV	N162D	26	19	73.08
	chr3	154850919	C	T	Lrriq3	nonsynonymous SNV	S431L	157	86	54.78
	chr4	21800831	C	G	Pnisr	nonsynonymous SNV	R476G	57	41	71.93
	chr4	98444985	T	G	Kank4	nonsynonymous SNV	T639P	26	6	23.08
	chr4	98444988	A	G	Kank4	nonsynonymous SNV	S638P	56	9	16.07
	chr4	125844861	GGAGGA	-	Thrap3	nonframeshift deletion	780_781del	26	24	88.89
	chr4	146093085	T	G	Gm13051	nonsynonymous SNV	I562S	835	129	15.45
	chr5	4099206	C	A	Cyp51	nonsynonymous SNV	A224S	22	15	68.18
	chr5	8821379	T	C	Abcb1b	nonsynonymous SNV	L311P	82	37	45.12
	chr5	26365939	T	C	Speer4a	nonsynonymous SNV	N29D	92	21	22.83
	chr6	115992933	C	G	Tmcc1	nonsynonymous SNV	R485S	124	16	12.9
	chr6	145182876	T	C	Kras	nonsynonymous SNV	Q61R	85	39	45.88
	chr8	27271296	A	-	Thap1	frameshift deletion	K41fs	59	6	10.17
	chr8	27272942	C	G	Thap1	nonsynonymous SNV	P102A	60	9	15
	chr8	34726009	G	A	Ppp2cb	nonsynonymous SNV	E192K	108	54	50
	chr8	80959006	T	A	Pou4f2	nonsynonymous SNV	K289M	12	6	50
	chr8	96913277	A	G	Herpud1	nonsynonymous SNV	I57V	158	72	45.57
	chr8	105197825	C	T	Cdh11	nonsynonymous SNV	R137K	78	10	12.82
	chr9	78215677	T	A	Dppa5a	nonsynonymous SNV	Q50L	49	6	12.24
	chr10	127574609	G	T	Rbms2	nonsynonymous SNV	P239H	45	17	37.78
	chr11	98903045	C	T	Igfbp4	nonsynonymous SNV	R79C	11	5	45.45
	chr13	93833534	C	G	Cmya5	nonsynonymous SNV	A3414P	10	10	100
	chr13	120266615	C	A	4833420G17Rik	nonsynonymous SNV	T484K	22	9	40.91
	chr14	21405224	C	A	Usp54	stopgain	E325X	76	39	51.32
	chr15	4858509	C	T	Mroh2b	nonsynonymous SNV	A204V	21	16	76.19
	chr15	101263569	A	G	Krt83	nonsynonymous SNV	I409T	68	12	17.65
	chr15	101263570	T	C	Krt83	nonsynonymous SNV	I409V	68	12	17.65
	chr15	101263579	C	T	Krt83	nonsynonymous SNV	V406I	68	9	13.24
	chr15	101263587	C	G	Krt83	nonsynonymous SNV	G403A	62	7	11.29
	chr15	101268877	G	A	Krt83	nonsynonymous SNV	H109Y	47	9	19.15
	chr16	32499190	T	A	Zdhhc19	nonsynonymous SNV	F180I	14	14	100
	chr16	32754556	A	T	Muc4	nonsynonymous SNV	Q1448L	278	28	10.07
	chr16	32755403	C	G	Muc4	nonsynonymous SNV	I1730M	170	20	11.76
	chr16	32757469	G	A	Muc4	nonsynonymous SNV	A2345T	17	17	100
	chr16	32757532	G	A	Muc4	nonsynonymous SNV	V2366M	15	15	100
	chr16	32777044	T	C	Muc4	nonsynonymous SNV	M3224T	22	22	100
	chr16	32781934	T	A	Muc4	nonsynonymous SNV	S3414T	13	13	100
	chr16	35628125	T	C	Sema5b	nonsynonymous SNV	Y62H	18	18	100
	chr16	36772531	A	G	Slc15a2	nonsynonymous SNV	M210T	15	15	100
	chr16	44833163	C	A	Cd200r4	nonsynonymous SNV	T107K	18	17	94.44
	chr16	44833236	A	G	Cd200r4	nonsynonymous SNV	I131M	19	18	94.74
	chr16	44833238	T	C	Cd200r4	nonsynonymous SNV	V132A	20	19	95
	chr16	44833498	G	A	Cd200r4	nonsynonymous SNV	D182N	31	12	38.71
	chr16	44833511	A	C	Cd200r4	nonsynonymous SNV	K186T	32	17	53.12
	chr16	44833583	T	C	Cd200r4	nonsynonymous SNV	V210A	30	30	100
	chr16	44833594	T	A	Cd200r4	nonsynonymous SNV	L214I	31	13	41.94
	chr16	44833596	A	T	Cd200r4	nonsynonymous SNV	L214F	32	14	43.75
	chr16	44833618	C	A	Cd200r4	nonsynonymous SNV	Q222K	30	16	53.33
	chr16	44909701	A	C	Cd200r2	nonsynonymous SNV	K165T	11	7	63.64
	chr16	44914743	A	C	Cd200r2	nonsynonymous SNV	K235Q	157	34	21.66
	chr16	44914745	A	T	Cd200r2	nonsynonymous SNV	K235N	158	33	20.89
	chr16	45664365	C	A	Tmprss7	nonsynonymous SNV	S515I	11	11	100
	chr16	48817368	C	T	Retnlb	nonsynonymous SNV	L15F	17	17	100
	chr16	55905866	A	T	Cep97	nonsynonymous SNV	H662Q	14	14	100
	chr16	60604960	G	C	Epha6	nonsynonymous SNV	R39G	22	22	100
	chr17	24817718	ACC	-	Zfp598	nonframeshift deletion	733_733del	48	5	10.42
	chr17	25530694	C	T	Cacna1h	nonsynonymous SNV	A367T	44	6	13.64
	chr17	27061062	C	T	Kifc5b	nonsynonymous SNV	R288W	119	43	36.13
	chr17	32447570	T	C	Akap8	nonsynonymous SNV	E447G	39	20	51.28
	chr17	34020175	C	A	Kifc1	nonsynonymous SNV	V470F	54	11	20.37
	chr17	34020373	G	A	Kifc1	nonsynonymous SNV	P404S	63	10	15.87
	chr17	34021785	C	T	Kifc1	nonsynonymous SNV	E170K	56	7	12.5
	chr17	45705313	-	CT	Hsp90ab1	frameshift insertion	A644fs	19	6	31.58
	chr19	55343236	C	T	Acsl5	nonsynonymous SNV	T25M	48	16	33.33
	chrX	148774512	G	A	Tspyl2	nonsynonymous SNV	R339W	43	20	46.51
	chrX	151648452	C	A	Sat1	nonsynonymous SNV	K36N	44	21	47.73
Py8119	chr1	9535702	A	T	Rrs1	nonsynonymous SNV	E33V	27	5	18.52
	chr1	90111629	C	T	Ugt1a1	nonsynonymous SNV	A290V	62	9	14.52
	chr1	90257289	T	G	Trpm8	nonsynonymous SNV	I859M	25	25	100
	chr2	25145651	C	A	Lrrc26	stopgain	S48X	42	7	16.67
	chr2	32801612	CTT	-	Lrsam1	nonframeshift deletion	260_260del	19	8	40
	chr2	75514061	A	G	Nfe2l2	nonsynonymous SNV	F584S	55	8	14.55
	chr3	27975356	G	T	Pld1	nonsynonymous SNV	W461L	43	6	13.95
	chr3	31052965	G	A	Cldn11	nonsynonymous SNV	R119Q	12	12	100
	chr4	125842741	C	-	Thrap3	frameshift deletion	A919fs	17	5	29.41
	chr4	145660294	T	C	Gm13247	nonsynonymous SNV	K376E	374	47	12.57
	chr4	146887082	T	A	Gm13152	nonsynonymous SNV	S262R	173	23	13.29
	chr4	151413701	G	A	Nol9	nonsynonymous SNV	A80T	61	8	13.11
	chr4	153715241	G	T	Prdm16	nonsynonymous SNV	P732H	26	7	26.92
	chr5	33080639	C	T	Pisd	nonsynonymous SNV	D331N	136	104	76.47
	chr5	35622694	T	G	Adra2c	nonsynonymous SNV	L54V	38	5	13.16
	chr5	107325062	T	C	Hfm1	nonsynonymous SNV	T576A	99	11	11.11
	chr6	135102981	G	C	Hebp1	nonsynonymous SNV	L86V	18	13	72.22
	chr6	145195292	C	A	Kras	nonsynonymous SNV	G12C	27	17	62.96
	chr7	16419775	C	T	Obox6	nonsynonymous SNV	R175H	33	6	18.18
	chr7	90764403	C	G	Tmc3	nonsynonymous SNV	T665R	31	5	16.13
	chr8	55717680	C	A	Wdr17	stopgain	G1254X	143	15	10.49
	chr8	75016470	T	C	Slc35e1	nonsynonymous SNV	T6A	75	75	100
	chr8	86204881	A	G	Pkn1	nonsynonymous SNV	M467T	24	15	62.5
	chr9	21764210	A	C	Epor	nonsynonymous SNV	F303V	12	7	58.33
	chr9	69263973	T	A	Ice2	nonsynonymous SNV	F648I	454	51	11.23
	chr9	105985233	G	A	Col6a4	nonsynonymous SNV	A14V	36	18	50
	chr9	110846718	G	T	Tdgf1	nonsynonymous SNV	A17E	48	12	25
	chr9	119926025	T	G	Xirp1	nonsynonymous SNV	Q970P	16	5	31.25
	chr10	23705361	G	A	Taar6	nonsynonymous SNV	S31L	69	32	46.38
	chr10	66700922	T	C	Jmjd1c	nonsynonymous SNV	L1895P	24	13	54.17
	chr11	70796296	C	G	C1qbp	nonsynonymous SNV	A53P	36	6	16.67
	chr11	106942055	T	C	Bptf	nonsynonymous SNV	E855G	47	7	14.89
	chr11	117983215	C	-	Dnah17	frameshift deletion	V445fs	37	5	13.51
	chr12	66253747	-	T	Mis18bp1	frameshift insertion	D456fs	51	18	35.29
	chr12	70686162	T	G	Sos2	nonsynonymous SNV	H1316P	15	6	40
	chr14	111151015	T	C	Slitrk6	nonsynonymous SNV	R161G	51	6	11.76
	chr15	23156726	G	A	Cdh18	nonsynonymous SNV	D173N	30	5	16.67
	chr15	75933967	T	A	Eppk1	nonsynonymous SNV	E3048V	197	54	27.41
	chr15	81696251	G	C	Phf5a	stopgain	Y105X	111	28	25.23
	chr16	31945082	G	A	Pigz	nonsynonymous SNV	A291T	36	5	13.89
	chr16	31945083	C	A	Pigz	nonsynonymous SNV	A291E	37	5	13.51
	chr16	32751861	C	T	Muc4	nonsynonymous SNV	T551M	157	44	28.03
	chr16	32754140	G	T	Muc4	nonsynonymous SNV	S1310I	153	38	24.84
	chr16	32754480	G	A	Muc4	nonsynonymous SNV	G1423R	163	47	28.83
	chr16	32754532	C	A	Muc4	nonsynonymous SNV	T1440N	181	19	10.5
	chr16	33045762	A	G	Iqcg	nonsynonymous SNV	M99T	12	9	75
	chr16	36321890	C	T	BC117090	nonsynonymous SNV	S70N	47	10	21.28
	chr16	36323102	A	G	BC117090	nonsynonymous SNV	S24P	39	6	15.38
	chr16	45239181	C	A	Btla	nonsynonymous SNV	T45N	19	7	36.84
	chr16	45239187	C	A	Btla	nonsynonymous SNV	T47K	23	10	43.48
	chr16	45239203	G	C	Btla	nonsynonymous SNV	Q52H	25	10	40
	chr16	45239210	A	T	Btla	nonsynonymous SNV	R55W	24	10	41.67
	chr16	45577986	C	T	Slc9c1	nonsynonymous SNV	A667V	77	33	42.86
	chr17	27060159	G	C	Kifc5b	nonsynonymous SNV	R222T	33	6	18.18
	chr17	27060170	C	G	Kifc5b	nonsynonymous SNV	L226V	35	7	20
	chr17	27060176	G	A	Kifc5b	nonsynonymous SNV	E228K	38	7	18.42
	chr17	27060185	G	A	Kifc5b	nonsynonymous SNV	G231R	36	8	22.22
	chr17	27061228	G	C	Kifc5b	nonsynonymous SNV	R343P	66	7	10.61
	chr17	27061556	G	A	Kifc5b	stopgain	W452X	45	10	22.22
	chr17	27061576	G	A	Kifc5b	nonsynonymous SNV	S459N	44	11	25
	chr17	35042107	GAG	-	Ehmt2	nonframeshift deletion	295_295del	32	6	18.75
	chr18	20548728	C	A	Dsg1b	nonsynonymous SNV	Q104K	118	85	72.03
	chr19	10797560	-	T	Cd5	frameshift insertion	H357fs	36	5	13.89
	chr19	12701567	G	T	Gm4952	nonsynonymous SNV	M284I	46	16	34.78
	chr19	43687229	G	T	Nkx2-3	nonsynonymous SNV	G80V	57	6	10.53
	chr19	45086254	A	T	Peo1	stopgain	K640X	93	11	11.83
